# Supplementary material for: Predicting Molecular Subtype and Survival of Rhabdomyosarcoma Patients Using Deep Learning of H&E Images: A Report from the Children's Oncology Group
Source: Clin Cancer Res. 2022 Nov 8;29(2):364–78. doi: 10.1158/1078-0432.CCR-22-1663 (PMC9843436; doi:10.1158/1078-0432.CCR-22-1663)
Supplement: Supplementary Table S1-S3 — Supplemental Table S1. Whole slide image tissue segmentation statistics by an expert pathologist and probability prediction using a trained convolutional neural network. Supplemental Table S2. Clinical and molecular characteristics of FN-RMS samples used for training models for mutation prediction. Yellow boxes indicate genes included in defining the RAS pathway. Supplemental Table S3. Clinical information with COG risk stratification of FN-RMS samples used for training a prognostication predictive CNN. [file ccr-22-1663_supplementary_table_s1-s3_suppts1-ts3.xlsx]

## Sheet: Suppl. Table S1
Sample ID	Ground Truth	Prediction	% area (Pathologist)	% area (A.I. Prediction)	Mean IoU	Weighted IoU
PAIZZZ-0ATDI7					0.567046	0.437739
ARMS	16.8032	6.4131	0.826473	0.312313
ERMS	0	9.18758	0	0.447428
stroma	3.52802	3.58214	0.173527	0.174447
necrosis	0	1.35142	0	0.0658129
background	79.6688	79.4658
PAKHYN-0BRTY7_D					0.560741	0.84269
ARMS	0	2.36242	0	0.0832847
ERMS	27.0733	23.9857	0.965026	0.845594
stroma	0.981187	1.64669	0.0349743	0.0580523
necrosis	0	0.370722	0	0.0130695
background	71.9455	71.6344
PALWNW-0BH98B					0.887775	0.887775
ARMS	0	0.0744774	0	0.00438976
ERMS	17.1927	15.6022	1	0.91961
stroma	0	1.28944	0	0.0760007
necrosis	0	0	0	0
background	82.8073	83.0338
PAMZYH-0B46LI_2A-1					0.139076	0.139076
ARMS	25.5269	4.86386	1	0.147628
ERMS	0	26.4423	0	0.802576
stroma	0	1.64065	0	0.0497969
necrosis	0	0	0	0
background	74.4731	67.0531
PANJXS-0BMX7D_A2					0.615944	0.817453
ARMS	46.5039	42.8392	0.956563	0.856641
ERMS	0	5.25335	0	0.105049
stroma	2.11172	1.91181	0.043437	0.0382297
necrosis	0	0.00397454	0	7.94775e-05
background	51.3843	49.9917
PANRUT-0BMX8V					0.631178	0.85147
ARMS	44.228	39.9073	0.959837	0.862678
ERMS	0	3.73781	0	0.0808005
stroma	1.85064	2.61323	0.0401626	0.0564903
necrosis	0	0.00145287	0	3.14068e-05
background	53.9214	53.7402
PANSXX-0BH98K					0.537613	0.662924
ARMS	12.0878	12.7932	0.819503	0.708691
ERMS	0	0.941185	0	0.0521379
stroma	2.66237	4.31733	0.180497	0.239163
necrosis	0	0.000148341	0	8.21753e-06
background	85.2498	81.9482
PAPREK-0BN3P0_1B					0.806206	0.834306
ARMS	0	3.01004	0	0.0902092
ERMS	21.152	22.0719	0.719352	0.661483
stroma	8.25224	8.27959	0.280648	0.248135
necrosis	0	0.00578319	0	0.000173319
background	70.5958	66.6327
PAPXDL-0BN3R7_B2					0.583685	0.583685
ARMS	0	1.06984	0	0.199489
ERMS	3.31232	4.00595	1	0.746973
stroma	0	0.287119	0	0.0535378
necrosis	0	0	0	0
background	96.6877	94.6371
PAPYKF-0BN3TC_A2					0.972992	0.972992
ARMS	0	0.0988966	0	0.00678193
ERMS	14.5096	14.4835	1	0.993218
stroma	0	6.43082e-06	0	4.41e-07
necrosis	0	0	0	0
background	85.4904	85.4176
PAPYLE-0BH98Q					0.949929	0.949929
ARMS	0	0.153628	0	0.00595856
ERMS	25.647	25.2678	1	0.980027
stroma	0	0	0	0
necrosis	0	0.361333	0	0.0140145
background	74.353	74.2172
PAREJI-0BPMZV_A2					0.513339	0.818929
ARMS	0	2.57514	0	0.0723127
ERMS	33.8783	29.1439	0.97631	0.818394
stroma	0.822069	3.83336	0.0236905	0.107645
necrosis	0	0.0586835	0	0.0016479
background	65.2997	64.3889
PARJVB-0BGUTN_B5					0.309763	0.857003
ARMS	0.0942894	0.925659	0.00746586	0.071533
ERMS	0	0.23092	0	0.017845
stroma	12.3982	11.6757	0.981694	0.90227
necrosis	0.136899	0.108081	0.0108397	0.00835224
background	87.3706	87.0597
PAJAGJ-0C0FQZ_E_2					0.626812	0.597321
ARMS	5.76844	6.32315	0.366915	0.288718
ERMS	0	0.178782	0	0.00816325
stroma	9.95302	15.3712	0.633085	0.701856
necrosis	0	0.0276696	0	0.0012634
background	84.2785	78.0992
PAKNTC-0BMX4Y_BX					0.486235	0.612084
ARMS	14.9156	16.2223	0.796419	0.610824
ERMS	0	3.01989	0	0.113709
stroma	3.81274	6.32064	0.203581	0.237993
necrosis	0	0.995247	0	0.0374743
background	81.2716	73.4419
PAKXHZ-0BMX51_1K					0.806252	0.830548
ARMS	17.8955	16.4871	0.706316	0.62327
ERMS	0	1.42044	0	0.0536975
stroma	7.44087	8.3007	0.293684	0.313796
necrosis	0	0.24433	0	0.00923652
background	74.6637	73.5474
PALCNS-0BNAM9_1					0.4369	0.805163
ARMS	0	6.45002	0	0.124494
ERMS	51.4696	42.1252	0.99578	0.813073
stroma	0.218137	3.23465	0.00422028	0.0624331
necrosis	0	0	0	0
background	48.3123	48.1902
PALMHC-0ANPQ5_B3					0.486862	0.932285
ARMS	39.5739	39.2753	0.986466	0.969135
ERMS	0	1.1012	0	0.0271726
stroma	0.542938	0.1493	0.0135339	0.00368404
necrosis	0	0.000356414	0	8.79466e-06
background	59.8831	59.4739
PAMAXZ-0BMX5P_B1					0.760814	0.934828
ARMS	18.4426	18.8958	0.941663	0.893609
ERMS	0	0.1059	0	0.00500817
stroma	1.14255	2.0136	0.0583374	0.0952263
necrosis	0	0.130172	0	0.00615602
background	80.4148	78.8545
PAMFGS-0BPMQS_2					0.565564	0.912963
ARMS	0	0.240617	0	0.0135938
ERMS	16.4148	16.8649	0.983023	0.952799
stroma	0.283494	0.591403	0.0169774	0.0334118
necrosis	0	0.00346674	0	0.000195856
background	83.3017	82.2996
PAMFXC-0BMTSG_B1					0.462651	0.462651
ARMS	0	0	0	0
ERMS	20.2954	9.39003	1	0.999167
stroma	0	0.00640549	0	0.00068159
necrosis	0	0.00142686	0	0.000151828
background	79.7046	90.6021
PAMJNE-0BLRWL					0.616955	0.811883
ARMS	0	2.03917	0	0.087735
ERMS	21.1151	19.9066	0.95321	0.856482
stroma	1.03648	1.1936	0.0467902	0.0513545
necrosis	0	0.10293	0	0.00442854
background	77.8484	76.7577
PANDZA-0BO70C_1					0.528771	0.806539
ARMS	0	1.00967	0	0.0196157
ERMS	46.7138	44.3651	0.940468	0.861923
stroma	2.95699	6.0975	0.0595318	0.118462
necrosis	0	0	0	0
background	50.3292	48.5277
PANECC-0BRTM6					0.219683	0.117997
ARMS	0	0.980533	0	0.0989936
ERMS	1.9959	2.28072	0.26037	0.230259
stroma	0	6.42315	0	0.648474
necrosis	5.66973	0.22062	0.73963	0.0222736
background	92.3344	90.095
PARBRH-0BMIGX_B					0.835749	0.854532
ARMS	0	0.628767	0	0.0128949
ERMS	28.643	29.648	0.647023	0.608026
stroma	15.6259	18.4831	0.352977	0.379055
necrosis	0	0.00121072	0	2.48297e-05
background	55.7311	51.2389
PARHZT-0BMX9M_1A					0.76263	0.852231
ARMS	24.3919	24.2477	0.826173	0.763698
ERMS	0	0.219831	0	0.00692371
stroma	5.13205	7.05301	0.173827	0.222139
necrosis	0	0.229848	0	0.00723922
background	70.4761	68.2496
PARJIL-0BFQUP_5					0.619353	0.619353
ARMS	0	1.12896	0	0.0373845
ERMS	29.1496	19.4806	1	0.645079
stroma	0	9.4628	0	0.313351
necrosis	0	0.126415	0	0.00418609
background	70.8504	69.8013
PARMKD-0BNN8F_C					0.968586	0.968586
ARMS	0	0.000706345	0	1.19879e-05
ERMS	57.4657	58.8577	1	0.998919
stroma	0	0.0485588	0	0.000824128
necrosis	0	0.0144386	0	0.000245048
background	42.5343	41.0786
PAPBXZ-0BMUDT					0.710336	0.783268
ARMS	0	4.90984	0	0.261991
ERMS	15.5336	13.0786	0.900067	0.697882
stroma	0.842162	0.719011	0.0487978	0.0383667
necrosis	0.882501	0.0329882	0.0511351	0.00176027
background	82.7418	81.2595

## Sheet: Suppl. Table S2
Sample ID	Study	Histology	FOXO1 fusion status	COG Risk Group	EFS Event	Time to Relapse (days)	Time to SMN (days)	Time to Death (days)	Time to Follow Up (days)	Used in RAS training	Used in TP53 training	Used in MYOD1 training	NRAS	HRAS	KRAS	FGFR4	NF1	PIK3CA	FBXW7	MYOD1	TP53	MDM2	DICER1	ERBB2	MTOR	PTCH1	PTPN11	BCOR	CDKN2A	PTEN	ARID1A	MET	BRAF	FGFR1	CDK4	AKT1	IGF1R	RAS_pathway
PAKHYN	D9602	EMBRYONAL RHABDOMYOSARCOMA	FN	Low	No event				3347		Yes					1					1																	1
PAKSEI	D9602	EMBRYONAL RHABDOMYOSARCOMA	FN	Low	Relapse/Progression	377			377								1												1									1
PAKTYJ	D9803	EMBRYONAL RHABDOMYOSARCOMA	FN	Low	Relapse/Progression	684		1113	1113		Yes		1								1																	1
PALCNS	D9602	EMBRYONAL RHABDOMYOSARCOMA	FN	Low	Relapse/Progression	560		4835	4835				1																									1
PALMPL	D9602	EMBRYONAL RHABDOMYOSARCOMA	FN	Low	No event				2997								1																				1	1
PALWAA	D9902	MIXED ALVEOLAR AND EMBRYONAL RHABDOMYOSARCOMA	FN	Intermediate	Relapse	406		636	636	Yes																												0
PALWNW	D9902	EMBRYONAL RHABDOMYOSARCOMA	FN	High	No event				5293	Yes	Yes	Yes																										0
PAMFGS	D9602	EMBRYONAL RHABDOMYOSARCOMA	FN	Low	No event				2650		Yes										1							1										0
PAMFXC	D9902	EMBRYONAL RHABDOMYOSARCOMA	FN	Intermediate	No event				5321						1																							1
PAMJNE	D9902	EMBRYONAL RHABDOMYOSARCOMA	FN	Intermediate	Relapse	357		441	441		Yes					1					1										1							1
PAMMAU	D9802	EMBRYONAL RHABDOMYOSARCOMA	FN	Low	No event				1886	Yes						1			1																			1
PAMSJL	D9902	MIXED ALVEOLAR AND EMBRYONAL RHABDOMYOSARCOMA	FN	Intermediate	No event				2646	Yes																												0
PAMTTX	D9602	EMBRYONAL RHABDOMYOSARCOMA	FN	Low	No event				2547				1																									1
PAMUXL	D9902	EMBRYONAL RHABDOMYOSARCOMA	FN	Low	No event				3976		Yes		1					1			1																	1
PANAZG	D9602	EMBRYONAL RHABDOMYOSARCOMA	FN	Low	No event				491	Yes	Yes	Yes																										0
PANBXB	D9803	EMBRYONAL RHABDOMYOSARCOMA	FN	Intermediate	No event				2156	Yes			1																									1
PANDHP	D9902	EMBRYONAL RHABDOMYOSARCOMA	FN	Low	No event				3621	Yes			1																									1
PANDZA	D9602	EMBRYONAL RHABDOMYOSARCOMA	FN	Low	No event				2315						1																							1
PANECC	D9803	EMBRYONAL RHABDOMYOSARCOMA	FN	Low	No event				2159				1																									1
PAPBXZ	D9902	EMBRYONAL RHABDOMYOSARCOMA	FN	High	No event				4284										1		1																	1
PAPEXK	ARST0331	SPINDLE CELL RHABDOMYOSARCOMA	FN	Low	No event				4177						1																							1
PAPHVF	D9902	EMBRYONAL RHABDOMYOSARCOMA	FN	Low	No event				4018																			1										0
PAPMGC	D9902	EMBRYONAL RHABDOMYOSARCOMA	FN	Low	No event				3955	Yes	Yes	Yes																										0
PAPNAL	D9902	EMBRYONAL RHABDOMYOSARCOMA	FN	Intermediate	No event				4201	Yes							1																					1
PAPREK	D9902	EMBRYONAL RHABDOMYOSARCOMA	FN	Intermediate	No event				2890	Yes					1																							1
PAPWFD	D9902	EMBRYONAL RHABDOMYOSARCOMA	FN	Intermediate	No event				4159													1																0
PAPXDL	D9902	EMBRYONAL RHABDOMYOSARCOMA	FN	Intermediate	Relapse	251			3979	Yes		Yes																										0
PAPXEN	D9902	EMBRYONAL RHABDOMYOSARCOMA	FN	Low	No event				3831						1																							1
PAPYKF	D9902	EMBRYONAL RHABDOMYOSARCOMA	FN	Intermediate	No event				3966	Yes				1																								1
PAPYLE	ARST0431	EMBRYONAL RHABDOMYOSARCOMA	FN	High	Relapse/Progression	43			1351	Yes							1	1	1					1					1									1
PAPZLW	ARST0331	EMBRYONAL RHABDOMYOSARCOMA	FN	Low	No event				3818				1						1																			1
PARBED	ARST0331	EMBRYONAL RHABDOMYOSARCOMA	FN	Low	No event				3885				1				1																					1
PARBRH	ARST0331	EMBRYONAL RHABDOMYOSARCOMA	FN	Low	No event				3052					1														1										1
PAREJI	ARST0331	EMBRYONAL RHABDOMYOSARCOMA	FN	Low	No event				3891		Yes										1																	0
PAREVH	ARST0531	EMBRYONAL RHABDOMYOSARCOMA	FN	Intermediate	Relapse/Progression	445		1928	1928		Yes										1									1								1
PARFTT	ARST0431	EMBRYONAL RHABDOMYOSARCOMA	FN	High	No event				3985		Yes		1		1						1																	1
PARFTU	ARST0431	EMBRYONAL RHABDOMYOSARCOMA	FN	High	No event				3807	Yes						1	1																					1
PARIAG	ARST0531	EMBRYONAL RHABDOMYOSARCOMA	FN	Intermediate	No event				3907	Yes	Yes	Yes																										0
PARIVX	ARST0331	EMBRYONAL RHABDOMYOSARCOMA	FN	Low	No event				3762							1																						1
PARIXG	D9902	SPINDLE CELL RHABDOMYOSARCOMA	FN	Intermediate	No event				3469	Yes					1																							1
PARJIL	D9902	EMBRYONAL RHABDOMYOSARCOMA	FN	Low	No event				1650	Yes	Yes	Yes																										0
PARKWI	ARST0431	EMBRYONAL RHABDOMYOSARCOMA	FN	High	No event				3793	Yes	Yes	Yes																										0
PARLFB	ARST0531	EMBRYONAL RHABDOMYOSARCOMA	FN	Intermediate	Relapse/Progression	671		1944	1944	Yes						1		1																				1
PARLXP	ARST0331	EMBRYONAL RHABDOMYOSARCOMA	FN	Low	No event				3666				1															1										1
PARMKD	ARST0331	EMBRYONAL RHABDOMYOSARCOMA	FN	Low	No event				2431							1			1																			1
PARMPU	ARST0431	EMBRYONAL RHABDOMYOSARCOMA	FN	Low	No event				1342				1															1										1
PARNED	ARST0431	EMBRYONAL RHABDOMYOSARCOMA	FN	Low	SMN		3099		3860						1													1										1
PARNJS	D9902	EMBRYONAL RHABDOMYOSARCOMA	FN	Low	No event				3084					1								1																1
PARNVT	ARST0331	EMBRYONAL RHABDOMYOSARCOMA	FN	Low	No event				3718								1														1							1
PARPDV	D9902	EMBRYONAL RHABDOMYOSARCOMA	FN	Intermediate	No event				1555	Yes					1			1																				1
PARPEI	ARST0331	SPINDLE CELL RHABDOMYOSARCOMA	FN	Low	No event				3314							1																						1
PARRXG	ARST0531	EMBRYONAL RHABDOMYOSARCOMA	FN	Intermediate	No event				2440	Yes					1			1																				1
PARSYF	ARST0331	EMBRYONAL RHABDOMYOSARCOMA	FN	Low	No event				3721	Yes	Yes																											0
PARSZK	ARST0431	EMBRYONAL RHABDOMYOSARCOMA	FN	High	No event				3493				1				1	1										1										1
PARTAZ	D9902	EMBRYONAL RHABDOMYOSARCOMA	FN	Low	No event				3480				1																									1
PARTEW	ARST0431	EMBRYONAL RHABDOMYOSARCOMA	FN	Low	SMN		1135		3450	Yes			1																									1
PARTJV	ARST0331	EMBRYONAL RHABDOMYOSARCOMA	FN	Low	No event				3376				1																									1
PARVES	D9902	EMBRYONAL RHABDOMYOSARCOMA	FN	Intermediate	Relapse	603			3496	Yes				1																								1
PARVTP	ARST0331	EMBRYONAL RHABDOMYOSARCOMA	FN	Low	No event				3693		Yes										1																	0
PARWUG	ARST0331	EMBRYONAL RHABDOMYOSARCOMA	FN	Low	No event				2492				1									1															1	1
PARXGP	ARST0331	EMBRYONAL RHABDOMYOSARCOMA	FN	Low	No event				3712						1																							1
PARXLA	ARST0331	EMBRYONAL RHABDOMYOSARCOMA	FN	Low	Relapse/Progression	370			3380	Yes	Yes	Yes																										0
PARZJF	ARST0331	EMBRYONAL RHABDOMYOSARCOMA	FN	Low	No event				2142																				1									1
PASAVP	D9902	EMBRYONAL RHABDOMYOSARCOMA	FN	Low	No event				2730				1																									1
PASAYC	D9902	EMBRYONAL RHABDOMYOSARCOMA	FN	Low	No event				3269																			1										0
PASBZB	ARST0531	EMBRYONAL RHABDOMYOSARCOMA	FN	Low	No event				2160	Yes	Yes	Yes																										0
PASCRX	ARST0331	EMBRYONAL RHABDOMYOSARCOMA	FN	Low	No event				3361				1																									1
PASCSM	ARST0531	EMBRYONAL RHABDOMYOSARCOMA	FN	Intermediate	No event				1045	Yes	Yes	Yes																										0
PASDIL	D9902	EMBRYONAL RHABDOMYOSARCOMA	FN	Low	No event				289						1													1										1
PASDRI	ARST0531	EMBRYONAL RHABDOMYOSARCOMA	FN	Intermediate	No event				1849								1											1	1									1
PASDXS	ARST0331	EMBRYONAL RHABDOMYOSARCOMA	FN	Low	No event				2164								1																					1
PASDYC	D9902	EMBRYONAL RHABDOMYOSARCOMA	FN	Intermediate	SMN		2148		3247	Yes	Yes	Yes																										0
PASEDI	D9902	EMBRYONAL RHABDOMYOSARCOMA	FN	Low	Relapse	653			2394				1		1													1										1
PASEMM	D9902	EMBRYONAL RHABDOMYOSARCOMA	FN	Low	No event				283	Yes			1																									1
PASFGK	ARST0331	EMBRYONAL RHABDOMYOSARCOMA	FN	Low	Relapse/Progression	443			3412							1			1			1																1
PASFPN	D9902	EMBRYONAL RHABDOMYOSARCOMA	FN	Low	No event				3359									1																				1
PASFRU	D9902	EMBRYONAL RHABDOMYOSARCOMA	FN	Low	No event				3513	Yes	Yes	Yes																										0
PASFWG	ARST0331	EMBRYONAL RHABDOMYOSARCOMA	FN	Low	No event				3357				1																									1
PASFYZ	D9902	EMBRYONAL RHABDOMYOSARCOMA	FN	Low	No event				3299	Yes					1			1																				1
PASFZV	ARST0531	EMBRYONAL RHABDOMYOSARCOMA	FN	Intermediate	No event				2182	Yes							1																					1
PASGCC	ARST0531	EMBRYONAL RHABDOMYOSARCOMA	FN	Intermediate	Relapse/Progression	242		541	541		Yes			1			1				1																	1
PASGTU	ARST0331	EMBRYONAL RHABDOMYOSARCOMA	FN	Low	No event				3066					1														1										1
PASGUG	ARST0331	EMBRYONAL RHABDOMYOSARCOMA	FN	Low	No event				3085				1																									1
PASGZC	ARST0331	SPINDLE CELL RHABDOMYOSARCOMA	FN	Low	No event				3401					1																								1
PASHDC	ARST0331	EMBRYONAL RHABDOMYOSARCOMA	FN	Low	No event				2884	Yes	Yes	Yes																										0
PASHJF	ARST0331	EMBRYONAL RHABDOMYOSARCOMA	FN	Low	No event				2414							1																						1
PASIKX	ARST0331	EMBRYONAL RHABDOMYOSARCOMA	FN	Low	No event				3491	Yes	Yes	Yes																										0
PASIVM	D9902	EMBRYONAL RHABDOMYOSARCOMA	FN	High	Relapse	44		246	246	Yes																			1			1						1
PASIWI	ARST0331	EMBRYONAL RHABDOMYOSARCOMA	FN	Low	No event				3164				1																									1
PASJIW	D9902	EMBRYONAL RHABDOMYOSARCOMA	FN	Low	Relapse	603			2913		Yes										1																	0
PASJPR	D9902	EMBRYONAL RHABDOMYOSARCOMA	FN	Intermediate	Relapse	384		2134	2134		Yes										1																	0
PASKWV	ARST0331	EMBRYONAL RHABDOMYOSARCOMA	FN	Low	Relapse/Progression	427		802	802			Yes	1							1																		1
PASLCB	D9902	RHABDOMYOSARCOMA NOS	FN	Intermediate	No event				3108										1																			1
PASLZS	ARST0331	EMBRYONAL RHABDOMYOSARCOMA	FN	Low	No event				3156	Yes	Yes	Yes																										0
PASMPK	ARST0331	EMBRYONAL RHABDOMYOSARCOMA	FN	Low	No event				3366																						1							0
PASNWB	ARST0331	EMBRYONAL RHABDOMYOSARCOMA	FN	Low	No event				1993																	1		1										0
PASPLN	D9902	EMBRYONAL RHABDOMYOSARCOMA	FN	High	Relapse	346			1513		Yes										1																	0
PASRNA	D9902	EMBRYONAL RHABDOMYOSARCOMA	FN	Intermediate	No event				2838		Yes					1					1																	1
PASRNN	ARST0531	EMBRYONAL RHABDOMYOSARCOMA	FN	Intermediate	No event				2684	Yes							1																					1
PASSAT	ARST0531	EMBRYONAL RHABDOMYOSARCOMA	FN	Intermediate	No event				2392	Yes	Yes	Yes																										0
PASSHU	ARST0331	EMBRYONAL RHABDOMYOSARCOMA	FN	Low	No event				3085	Yes	Yes	Yes																										0
PASSKI	ARST0531	EMBRYONAL RHABDOMYOSARCOMA	FN	Intermediate	No event				3054	Yes					1																							1
PASSSN	ARST0531	EMBRYONAL RHABDOMYOSARCOMA	FN	Intermediate	No event				1832	Yes							1																					1
PASTMB	ARST0531	EMBRYONAL RHABDOMYOSARCOMA	FN	Intermediate	Relapse/Progression	896			3157								1																					1
PASUVK	ARST0531	EMBRYONAL RHABDOMYOSARCOMA	FN	Intermediate	Relapse/Progression	340		520	520	Yes				1																								1
PASUYA	ARST0531	EMBRYONAL RHABDOMYOSARCOMA	FN	Intermediate	No event				1767	Yes						1	1																					1
PASVLS	ARST0331	EMBRYONAL RHABDOMYOSARCOMA	FN	Low	No event				876													1																0
PASVWJ	ARST0331	EMBRYONAL RHABDOMYOSARCOMA	FN	Low	No event				2999																				1									1
PASVYH	ARST0531	EMBRYONAL RHABDOMYOSARCOMA	FN	Intermediate	Relapse/Progression	488		817	817																			1										0
PASWGU	ARST0331	EMBRYONAL RHABDOMYOSARCOMA	FN	Low	No event				3255				1															1										1
PASWHD	D9902	EMBRYONAL RHABDOMYOSARCOMA	FN	High	Relapse	261		267	267	Yes			1																				1					1
PASWJV	ARST0331	EMBRYONAL RHABDOMYOSARCOMA	FN	Low	No event				2928																													0
PASXLW	ARST0531	EMBRYONAL RHABDOMYOSARCOMA	FN	Intermediate	SMN		1574		1774		Yes										1																	0
PASXRR	ARST0331	EMBRYONAL RHABDOMYOSARCOMA	FN	Low	No event				3093					1																								1
PASXRZ	ARST0331	EMBRYONAL RHABDOMYOSARCOMA	FN	Low	No event				734	Yes	Yes	Yes																										0
PASXTY	ARST0331	EMBRYONAL RHABDOMYOSARCOMA	FN	Low	No event				2013		Yes										1		1															0
PASXWK	D9902	EMBRYONAL RHABDOMYOSARCOMA	FN	High	No event				3030	Yes						1																						1
PASXXC	ARST0531	EMBRYONAL RHABDOMYOSARCOMA	FN	Intermediate	No event				2524				1																									1
PASXYZ	ARST0531	EMBRYONAL RHABDOMYOSARCOMA	FN	Intermediate	No event				1895																													0
PASXZU	ARST0331	EMBRYONAL RHABDOMYOSARCOMA	FN	Low	No event				3207																			1									1	1
PASYFC	ARST0531	EMBRYONAL RHABDOMYOSARCOMA	FN	Intermediate	No event				1929	Yes					1																							1
PASYIZ	D9902	EMBRYONAL RHABDOMYOSARCOMA	FN	Low	No event				166						1																							1
PASYKR	D9902	EMBRYONAL RHABDOMYOSARCOMA	FN	High	Relapse	406		586	586													1																0
PASZEU	ARST0331	EMBRYONAL RHABDOMYOSARCOMA	FN	Low	No event				2838	Yes	Yes	Yes																										0
PASZFA	D9902	EMBRYONAL RHABDOMYOSARCOMA	FN	Low	No event				1849	Yes	Yes	Yes																										0
PATAXC	ARST0331	EMBRYONAL RHABDOMYOSARCOMA	FN	Low	No event				3144										1									1						1				1
PATBYY	D9902	EMBRYONAL RHABDOMYOSARCOMA	FN	Intermediate	Relapse	213		234	234	Yes				1	1			1											1									1
PATDIG	D9902	RHABDOMYOSARCOMA NOS	FN	Intermediate	No event				582					1																								1
PATDZX	ARST0331	EMBRYONAL RHABDOMYOSARCOMA	FN	Low	No event				1098								1											1										1
PATHRZ	D9902	SPINDLE CELL RHABDOMYOSARCOMA	FN	Low	No event				2715																						1							0
PATJUF	ARST0531	EMBRYONAL RHABDOMYOSARCOMA	FN	Intermediate	No event				1786	Yes						1																						1
PATKBG	D9902	EMBRYONAL RHABDOMYOSARCOMA	FN	High	No event				197	Yes		Yes																										0
PATKWC	ARST0531	EMBRYONAL RHABDOMYOSARCOMA	FN	Intermediate	No event				2785																	1		1										0
PATLHR	ARST0531	EMBRYONAL RHABDOMYOSARCOMA	FN	Intermediate	No event				1771				1																									1
PATLYX	ARST0531	EMBRYONAL RHABDOMYOSARCOMA	FN	Low	No event				2917	Yes		Yes																										0
PATMKF	D9902	EMBRYONAL RHABDOMYOSARCOMA	FN	High	Relapse	531		729	729													1						1										0
PATMYX	ARST0331	EMBRYONAL RHABDOMYOSARCOMA	FN	Low	No event				2735	Yes	Yes																											0
PATNYZ	D9902	EMBRYONAL RHABDOMYOSARCOMA	FN	High	No event				1741	Yes				1															1									1
PATPTK	D9902	EMBRYONAL RHABDOMYOSARCOMA	FN	High	No event				2707	Yes					1																						1	1
PATPXA	D9902	EMBRYONAL RHABDOMYOSARCOMA	FN	High	No event				64		Yes						1				1																	1
PATPXV	ARST0331	EMBRYONAL RHABDOMYOSARCOMA	FN	Low	No event				1580	Yes	Yes	Yes																										0
PATRTV	ARST0531	EMBRYONAL RHABDOMYOSARCOMA	FN	Low	No event				2627				1															1										1
PATRYN	D9902	EMBRYONAL RHABDOMYOSARCOMA	FN	Intermediate	Relapse	574		1617	1617	Yes					1														1									1
PATSLK	ARST08P1	EMBRYONAL RHABDOMYOSARCOMA	FN	High	Death			1198	1198	Yes	Yes	Yes																										0
PATSZM	D9902	EMBRYONAL RHABDOMYOSARCOMA	FN	High	No event				2813	Yes						1			1																			1
PATTKC	D9902	EMBRYONAL RHABDOMYOSARCOMA	FN	High	Relapse	748			2669	Yes					1																							1
PATTTV	ARST0531	EMBRYONAL RHABDOMYOSARCOMA	FN	Intermediate	No event				2612																			1										0
PATUNA	ARST0531	EMBRYONAL RHABDOMYOSARCOMA	FN	Intermediate	Relapse/Progression	329			597	Yes						1																						1
PATVLS	D9902	SPINDLE CELL RHABDOMYOSARCOMA	FN	Low	No event				2598				1															1										1
PATWRT	D9902	EMBRYONAL RHABDOMYOSARCOMA	FN	High	No event				2642	Yes							1																					1
PATWUJ	ARST0531	EMBRYONAL RHABDOMYOSARCOMA	FN	Intermediate	No event				2408																			1										0
PATWZG	ARST0531	EMBRYONAL RHABDOMYOSARCOMA	FN	Intermediate	No event				1808	Yes	Yes	Yes																										0
PATXEX	ARST0531	EMBRYONAL RHABDOMYOSARCOMA	FN	Intermediate	No event				2513	Yes	Yes	Yes																										0
PATXJE	ARST0531	EMBRYONAL RHABDOMYOSARCOMA	FN	Intermediate	Relapse/Progression	662			2569	Yes	Yes	Yes																										0
PATXVU	ARST0531	SPINDLE CELL RHABDOMYOSARCOMA	FN	Low	Relapse/Progression	446		664	664											1		1													1			1
PATYHY	D9902	EMBRYONAL RHABDOMYOSARCOMA	FN	Low	No event				369														1															0
PATYWR	D9902	EMBRYONAL RHABDOMYOSARCOMA	FN	Intermediate	Relapse	82		417	417	Yes				1																								1
PATYWU	ARST0531	EMBRYONAL RHABDOMYOSARCOMA	FN	Intermediate	No event				2425						1		1											1										1
PATZBV	ARST0531	EMBRYONAL RHABDOMYOSARCOMA	FN	Intermediate	Relapse/Progression	657		1285	1285			Yes						1		1																		1
PATZDM	ARST0331	SPINDLE CELL RHABDOMYOSARCOMA	FN	Intermediate	No event				2576	Yes				1																								1
PAUAHN	D9902	EMBRYONAL RHABDOMYOSARCOMA	FN	High	No event				2548	Yes	Yes	Yes																										0
PAUAKZ	ARST0331	SPINDLE CELL RHABDOMYOSARCOMA	FN	Intermediate	No event				2675												1																	0
PAUARR	D9902	EMBRYONAL RHABDOMYOSARCOMA	FN	Low	No event				1435	Yes				1																								1
PAUBBY	ARST0531	EMBRYONAL RHABDOMYOSARCOMA	FN	Intermediate	Relapse/Progression	386		639	639			Yes						1		1																		1
PAUBJN	D9902	EMBRYONAL RHABDOMYOSARCOMA	FN	High	No event				2298	Yes	Yes	Yes																										0
PAUBRI	D9902	EMBRYONAL RHABDOMYOSARCOMA	FN	Low	Death			274	274																			1										0
PAUCAX	D9902	EMBRYONAL RHABDOMYOSARCOMA	FN	High	No event				2640																													0
PAUCLD	D9902	EMBRYONAL RHABDOMYOSARCOMA	FN	Intermediate	Relapse	317		761	761			Yes								1									1									1
PAUDIZ	ARST08P1	EMBRYONAL RHABDOMYOSARCOMA	FN	High	Death			2150	2150		Yes										1							1										0
PAUEDW	ARST0531	EMBRYONAL RHABDOMYOSARCOMA	FN	Intermediate	No event				835	Yes	Yes	Yes																										0
PAUEHI	ARST0531	EMBRYONAL RHABDOMYOSARCOMA	FN	Intermediate	No event				2101	Yes	Yes	Yes																										0
PAUENM	D9902	EMBRYONAL RHABDOMYOSARCOMA	FN	Low	Relapse	729			1170							1																						1
PAUFNF	ARST0531	EMBRYONAL RHABDOMYOSARCOMA	FN	Intermediate	Relapse/Progression	444		803	803	Yes	Yes	Yes																										0
PAUFPI	ARST0331	EMBRYONAL RHABDOMYOSARCOMA	FN	Intermediate	No event				2422								1											1										1
PAUFYP	ARST0531	EMBRYONAL RHABDOMYOSARCOMA	FN	Intermediate	No event				1777																													0
PAUGAY	ARST0531	EMBRYONAL RHABDOMYOSARCOMA	FN	Intermediate	No event				2206	Yes				1																								1
PAUGRM	D9902	EMBRYONAL RHABDOMYOSARCOMA	FN	Intermediate	No event				2237																			1										0
PAUHAC	ARST0531	EMBRYONAL RHABDOMYOSARCOMA	FN	Intermediate	Relapse/Progression	472			2348	Yes							1																					1
PAUHTW	D9902	EMBRYONAL RHABDOMYOSARCOMA	FN	Intermediate	Relapse	245		400	400	Yes					1																							1
PAUIFW	D9902	EMBRYONAL RHABDOMYOSARCOMA	FN	High	No event				2304	Yes							1	1											1									1
PAUIKL	ARST0531	EMBRYONAL RHABDOMYOSARCOMA	FN	Intermediate	Relapse/Progression	771			771			Yes						1		1								1	1					1				1
PAUJIX	D9902	EMBRYONAL RHABDOMYOSARCOMA	FN	Intermediate	Relapse	832		1311	1311								1											1										1
PAUJPV	D9902	EMBRYONAL RHABDOMYOSARCOMA	FN	Low	No event				2344																			1										0
PAUJYJ	D9902	EMBRYONAL RHABDOMYOSARCOMA	FN	Low	No event				2261					1																								1
PAUJZI	D9902	EMBRYONAL RHABDOMYOSARCOMA	FN	Intermediate	No event				2333							1												1										1
PAUKGK	D9902	EMBRYONAL RHABDOMYOSARCOMA	FN	High	Relapse	457			871			Yes						1		1										1								1
PAUKIG	D9902	EMBRYONAL RHABDOMYOSARCOMA	FN	Low	No event				2245				1																									1
PAUKJG	D9902	EMBRYONAL RHABDOMYOSARCOMA	FN	Low	No event				1841					1																								1
PAUKMC	ARST0331	EMBRYONAL RHABDOMYOSARCOMA	FN	Low	No event				1409		Yes										1																	0
PAUKNM	ARST0531	EMBRYONAL RHABDOMYOSARCOMA	FN	Intermediate	No event				1724	Yes	Yes	Yes																										0
PAULSR	ARST0531	EMBRYONAL RHABDOMYOSARCOMA	FN	Intermediate	No event				1780													1	1															0
PAULVU	D9902	EMBRYONAL RHABDOMYOSARCOMA	FN	Intermediate	No event				2452		Yes						1				1																	1
PAUMGG	ARST0531	EMBRYONAL RHABDOMYOSARCOMA	FN	Intermediate	Relapse/Progression	1070			1943	Yes					1	1																						1
PAUMHN	D9902	EMBRYONAL RHABDOMYOSARCOMA	FN	Low	No event				686													1																0
PAUMJF	D9902	EMBRYONAL RHABDOMYOSARCOMA	FN	Low	No event				2372													1																0
PAUMLA	D9902	EMBRYONAL RHABDOMYOSARCOMA	FN	Low	Relapse	230		402	402				1									1																1
PAUNHP	ARST0531	EMBRYONAL RHABDOMYOSARCOMA	FN	Intermediate	SMN		1573		2176		Yes										1																	0
PAUNLH	D9902	EMBRYONAL RHABDOMYOSARCOMA	FN	Intermediate	No event				2166		Yes										1																	0
PAUNSE	ARST0531	EMBRYONAL RHABDOMYOSARCOMA	FN	Intermediate	Relapse/Progression	728		1231	1231																			1										0
PAUNUC	D9902	EMBRYONAL RHABDOMYOSARCOMA	FN	Intermediate	No event				2395													1																0
PAUPGR	D9902	EMBRYONAL RHABDOMYOSARCOMA	FN	Intermediate	No event				1982				1															1			1							1
PAUPLR	ARST0531	EMBRYONAL RHABDOMYOSARCOMA	FN	Intermediate	No event				2239						1		1											1										1
PAUPMF	D9902	EMBRYONAL RHABDOMYOSARCOMA	FN	Intermediate	No event				2305													1																0
PAUPMJ	D9902	EMBRYONAL RHABDOMYOSARCOMA	FN	Intermediate	Relapse	626		1329	1329	Yes	Yes	Yes																										0
PAUPUC	ARST0531	EMBRYONAL RHABDOMYOSARCOMA	FN	Intermediate	No event				1792	Yes						1																						1
PAUPVA	D9902	SPINDLE CELL RHABDOMYOSARCOMA	FN	Low	No event				1357								1											1										1
PAURAJ	ARST0531	EMBRYONAL RHABDOMYOSARCOMA	FN	Intermediate	No event				2163	Yes							1																					1
PAURGH	ARST0531	EMBRYONAL RHABDOMYOSARCOMA	FN	Intermediate	Relapse/Progression	476		769	769	Yes	Yes	Yes																										0
PAUSCH	D9902	EMBRYONAL RHABDOMYOSARCOMA	FN	Low	No event				1906						1																							1
PAUSDR	ARST0531	EMBRYONAL RHABDOMYOSARCOMA	FN	Intermediate	Relapse/Progression	486		1197	1197								1											1	1									1
PAUSIU	ARST0531	EMBRYONAL RHABDOMYOSARCOMA	FN	Intermediate	No event				1661	Yes		Yes																										0
PAUSNP	ARST0531	EMBRYONAL RHABDOMYOSARCOMA	FN	Intermediate	No event				1118	Yes	Yes	Yes																										0
PAUSPS	D9902	SPINDLE CELL RHABDOMYOSARCOMA	FN	Low	No event				2178								1																					1
PAUSSC	ARST0531	EMBRYONAL RHABDOMYOSARCOMA	FN	Intermediate	No event				1779			Yes								1		1																0
PAUSXJ	D9902	EMBRYONAL RHABDOMYOSARCOMA	FN	High	Relapse	330		386	386		Yes										1							1										0
PAUTDB	ARST0531	EMBRYONAL RHABDOMYOSARCOMA	FN	Intermediate	No event				2080	Yes						1	1																					1
PAUTTP	D9902	EMBRYONAL RHABDOMYOSARCOMA	FN	Low	Relapse	558		1067	1067		Yes										1																	0
PAUUAX	ARST0531	EMBRYONAL RHABDOMYOSARCOMA	FN	Intermediate	Relapse/Progression	322		708	708	Yes				1																								1
PAUUCM	D9902	EMBRYONAL RHABDOMYOSARCOMA	FN	Intermediate	No event				1104	Yes	Yes	Yes																										0
PAUUFC	ARST08P1	EMBRYONAL RHABDOMYOSARCOMA	FN	Low	No event				1961																							1						1
PAUUTF	ARST0531	EMBRYONAL RHABDOMYOSARCOMA	FN	Intermediate	Relapse/Progression	78		1083	1083			Yes								1		1																0
PAUUVJ	D9902	EMBRYONAL RHABDOMYOSARCOMA	FN	Intermediate	No event				1551		Yes						1				1																	1
PAUWFI	ARST0531	EMBRYONAL RHABDOMYOSARCOMA	FN	Intermediate	Relapse/Progression	490			1586	Yes						1																						1
PAUXAW	D9902	EMBRYONAL RHABDOMYOSARCOMA	FN	Intermediate	No event				1948								1													1								1
PAUXEA	ARST0531	EMBRYONAL RHABDOMYOSARCOMA	FN	Intermediate	No event				1692							1													1									1
PAUXEV	D9902	EMBRYONAL RHABDOMYOSARCOMA	FN	Low	No event				1974																			1										0
PAUXPX	D9902	EMBRYONAL RHABDOMYOSARCOMA	FN	Low	No event				2195										1																			1
PAUXSH	ARST0531	EMBRYONAL RHABDOMYOSARCOMA	FN	Intermediate	No event				1729	Yes	Yes	Yes																										0
PAUXVX	D9902	EMBRYONAL RHABDOMYOSARCOMA	FN	Low	No event				1335																			1										0
PAVAFP	ARST08P1	EMBRYONAL RHABDOMYOSARCOMA	FN	Low	Death			828	828																							1						1
PAVAHF	D9902	EMBRYONAL RHABDOMYOSARCOMA	FN	Low	Relapse	271		409	409		Yes					1					1																	1
PAVAVJ	ARST0531	EMBRYONAL RHABDOMYOSARCOMA	FN	Intermediate	No event				1694																					1	1							1
PAVAZS	D9902	EMBRYONAL RHABDOMYOSARCOMA	FN	Low	Relapse	678			1967		Yes						1				1							1										1
PAVBAZ	ARST0531	EMBRYONAL RHABDOMYOSARCOMA	FN	Intermediate	Relapse/Progression	410			1785			Yes						1		1																		1
PAVBME	ARST0531	EMBRYONAL RHABDOMYOSARCOMA	FN	Intermediate	No event				1852					1			1																					1
PAVCGJ	ARST08P1	EMBRYONAL RHABDOMYOSARCOMA	FN	High	No event				782	Yes	Yes	Yes																										0
PAVCHP	ARST0531	EMBRYONAL RHABDOMYOSARCOMA	FN	Intermediate	No event				1783	Yes						1																						1
PAVCTB	D9902	SPINDLE CELL RHABDOMYOSARCOMA	FN	Intermediate	No event				1683													1																0
PAVESC	ARST08P1	EMBRYONAL RHABDOMYOSARCOMA	FN	High	No event				641								1							1														1
PAVFDL	ARST0531	EMBRYONAL RHABDOMYOSARCOMA	FN	Intermediate	No event				1805				1																									1
PAVHUU	ARST0531	EMBRYONAL RHABDOMYOSARCOMA	FN	Intermediate	Relapse/Progression	39		356	356	Yes					1																							1
PAVHYZ	D9902	EMBRYONAL RHABDOMYOSARCOMA	FN	Intermediate	No event				1876				1																									1
PAVLFL	D9902	EMBRYONAL RHABDOMYOSARCOMA	FN	Low	No event				1456								1										1		1									1
PAVLSC	D9902	EMBRYONAL RHABDOMYOSARCOMA	FN	Low	No event				1673																			1										0
PAVNPZ	D9902	EMBRYONAL RHABDOMYOSARCOMA	FN	Low	No event				1611				1																									1
PAVPSH	D9902	SPINDLE CELL RHABDOMYOSARCOMA	FN	Intermediate	No event				1852								1				1									1								1
PAVRAE	ARST08P1	EMBRYONAL RHABDOMYOSARCOMA	FN	Low	No event				1871				1															1										1
PAVRNH	D9902	EMBRYONAL RHABDOMYOSARCOMA	FN	Intermediate	No event				1661																							1						1
PAVRSU	D9902	EMBRYONAL RHABDOMYOSARCOMA	FN	Intermediate	No event				1846	Yes	Yes	Yes																										0
PAVSCH	ARST08P1	EMBRYONAL RHABDOMYOSARCOMA	FN	Low	No event				1719				1				1																					1
PAVSPZ	D9902	SPINDLE CELL RHABDOMYOSARCOMA	FN	Intermediate	Relapse	350		821	821									1		1									1									1
PAVTKW	D9902	EMBRYONAL RHABDOMYOSARCOMA	FN	Intermediate	Relapse	278		297	297																						1	1						1
PAVUKF	D9902	EMBRYONAL RHABDOMYOSARCOMA	FN	Intermediate	Relapse	249		257	257		Yes						1				1							1										1
PAVVUV	D9902	EMBRYONAL RHABDOMYOSARCOMA	FN	Low	Relapse	644		783	783				1						1									1										1
PAVWUW	D9902	EMBRYONAL RHABDOMYOSARCOMA	FN	Low	Relapse	637			1747						1																							1
PAVWXT	D9902	SPINDLE CELL RHABDOMYOSARCOMA	FN	Low	No event				1445						1																							1
PAVZJY	D9902	SPINDLE CELL RHABDOMYOSARCOMA	FN	High	Relapse	253		334	334	Yes					1			1																				1
PAWABV	D9902	EMBRYONAL RHABDOMYOSARCOMA	FN	Intermediate	Relapse	411		1383	1383					1																								1
PAWBTM	D9902	EMBRYONAL RHABDOMYOSARCOMA	FN	Low	No event				1464														1															0
PAWBUH	D9902	EMBRYONAL RHABDOMYOSARCOMA	FN	High	Relapse	168		182	182	Yes	Yes	Yes																										0
PAWBZH	D9902	SPINDLE CELL RHABDOMYOSARCOMA	FN	High	Death			444	444	Yes					1																							1
PAWEJL	D9902	EMBRYONAL RHABDOMYOSARCOMA	FN	Intermediate	No event				1404	Yes	Yes	Yes																										0
PAWEPI	D9902	EMBRYONAL RHABDOMYOSARCOMA	FN	High	No event				1272	Yes		Yes																										0
PAWGJV	D9902	EMBRYONAL RHABDOMYOSARCOMA	FN	Low	No event				1423							1												1	1									1
PAWHDA	D9902	SPINDLE CELL RHABDOMYOSARCOMA	FN	High	No event				1171						1						1																	1
PAWHTR	D9902	EMBRYONAL RHABDOMYOSARCOMA	FN	Intermediate	No event				1405	Yes						1		1																				1
PAWKDJ	D9902	EMBRYONAL RHABDOMYOSARCOMA	FN	Low	No event				675	Yes								1																				1
PAWLYZ	D9902	EMBRYONAL RHABDOMYOSARCOMA	FN	Low	No event				1148																									1				1
PAWMFL	D9902	EMBRYONAL RHABDOMYOSARCOMA	FN	Intermediate	No event				1097																													0
PAWRJF	D9902	EMBRYONAL RHABDOMYOSARCOMA	FN	Low	No event				1153		Yes		1								1																	1
PAWVSZ	D9902	EMBRYONAL RHABDOMYOSARCOMA	FN	Low	Relapse	180		188	188	Yes						1																						1
PAWVVD	D9902	EMBRYONAL RHABDOMYOSARCOMA	FN	Low	No event				1076		Yes		1								1																	1
PAWWNV	D9902	EMBRYONAL RHABDOMYOSARCOMA	FN	Intermediate	No event				1008	Yes			1						1																			1
PAWXFU	D9902	EMBRYONAL RHABDOMYOSARCOMA	FN	Intermediate	No event				1082	Yes	Yes	Yes																										0
PAWZJD	D9902	EMBRYONAL RHABDOMYOSARCOMA	FN	Low	No event				1017				1						1									1										1

## Sheet: Suppl. Table S3
Patient ID	Correlative Sample ID	Histology	Grouping FP or FN	Clinical Risk Group	Event Free Survival (EFS)	Overall Survival (OS)	Censored OS	Censored EFS	A.I. Risk Group: Ensemble 20 validation networks	Hazard Prediction (-1.0 ~ 1.0)
RMS2449	PAKHYN	EMBRYONAL RHABDOMYOSARCOMA	FN	Low	3347	3347	0	0	Low	-0.0869187
RMS2450	PAKSEI	EMBRYONAL RHABDOMYOSARCOMA	FN	Low	377	377	0	1	Low	-0.0419666
RMS2328	PAKTYJ	EMBRYONAL RHABDOMYOSARCOMA	FN	Low	684	1113	1	1	Intermediate	0.385094
RMS2330	PALCNS	EMBRYONAL RHABDOMYOSARCOMA	FN	Low	560	4835	1	1	Low	-0.52718
RMS2397	PALMPL	EMBRYONAL RHABDOMYOSARCOMA	FN	Low	2997	2997	0	0	Low	-0.934785
RMS2267	PALWAA	MIXED ALVEOLAR AND EMBRYONAL RHABDOMYOSARCOMA	FN	Intermediate	407	637	1	1	Intermediate	0.342224
RMS2202	PALWNW	EMBRYONAL RHABDOMYOSARCOMA	FN	High	5294	5294	0	0	Low	-0.952379
RMS2451	PAMFGS	EMBRYONAL RHABDOMYOSARCOMA	FN	Low	2650	2650	0	0	Intermediate	0.5063
RMS2452	PAMFXC	EMBRYONAL RHABDOMYOSARCOMA	FN	Intermediate	5322	5322	0	0	Low	-0.830713
RMS2268	PAMJNE	EMBRYONAL RHABDOMYOSARCOMA	FN	Intermediate	358	442	1	1	Low	-0.0748702
RMS2400	PAMMAU	EMBRYONAL RHABDOMYOSARCOMA	FN	Low	1886	1886	0	0	Low	0.0847
RMS2205	PAMSJL	MIXED ALVEOLAR AND EMBRYONAL RHABDOMYOSARCOMA	FN	Intermediate	2647	2647	0	0	Low	0.0301675
RMS2402	PAMTTX	EMBRYONAL RHABDOMYOSARCOMA	FN	Low	2547	2547	0	0	Intermediate	0.331249
RMS2332	PAMUXL	EMBRYONAL RHABDOMYOSARCOMA	FN	Low	3977	3977	0	0	Low	-0.677417
RMS2269	PANBXB	EMBRYONAL RHABDOMYOSARCOMA	FN	Intermediate	2156	2156	0	0	Intermediate	0.518308
RMS2333	PANDHP	EMBRYONAL RHABDOMYOSARCOMA	FN	Low	3622	3622	0	0	Low	-0.999995
RMS2334	PANDZA	EMBRYONAL RHABDOMYOSARCOMA	FN	Low	2315	2315	0	0	Low	-0.0495883
RMS2454	PANECC	EMBRYONAL RHABDOMYOSARCOMA	FN	Low	2159	2159	0	0	Intermediate	0.345726
RMS2455	PAPBXZ	EMBRYONAL RHABDOMYOSARCOMA	FN	High	4285	4285	0	0	Low	-0.20593
RMS2416	PAPEXK	SPINDLE CELL RHABDOMYOSARCOMA	FN	Low	4523	4523	0	0	Low	-0.608111
RMS2456	PAPHVF	EMBRYONAL RHABDOMYOSARCOMA	FN	Low	4019	4019	0	0	Low	-0.582434
RMS2417	PAPMGC	EMBRYONAL RHABDOMYOSARCOMA	FN	Low	3956	3956	0	0	Intermediate	0.15794
RMS2272	PAPNAL	EMBRYONAL RHABDOMYOSARCOMA	FN	Intermediate	4202	4202	0	0	Low	-0.467681
RMS2458	PAPREK	EMBRYONAL RHABDOMYOSARCOMA	FN	Intermediate	2891	2891	0	0	Low	-0.404088
RMS2274	PAPWFD	EMBRYONAL RHABDOMYOSARCOMA	FN	Intermediate	4160	4160	0	0	Low	0.0718204
RMS2460	PAPXDL	EMBRYONAL RHABDOMYOSARCOMA	FN	Intermediate	252	3980	0	1	Intermediate	0.406667
RMS2335	PAPXEN	EMBRYONAL RHABDOMYOSARCOMA	FN	Low	3832	3832	0	0	Low	-0.291992
RMS2418	PAPYKF	EMBRYONAL RHABDOMYOSARCOMA	FN	Intermediate	3967	3967	0	0	Intermediate	0.355332
RMS2209	PAPYLE	EMBRYONAL RHABDOMYOSARCOMA	FN	High	43	1351	0	1	Low	-0.800671
RMS2461	PAPZLW	EMBRYONAL RHABDOMYOSARCOMA	FN	Low	3818	3818	0	0	Low	-0.629016
RMS2419	PARBED	EMBRYONAL RHABDOMYOSARCOMA	FN	Low	4255	4255	0	0	Low	-0.730216
RMS2420	PARBRH	EMBRYONAL RHABDOMYOSARCOMA	FN	Low	3052	3052	0	0	Low	-0.76118
RMS2462	PAREJI	EMBRYONAL RHABDOMYOSARCOMA	FN	Low	3891	3891	0	0	Low	-0.204197
RMS2210	PAREVH	EMBRYONAL RHABDOMYOSARCOMA	FN	Intermediate	445	1928	1	1	Intermediate	0.308073
RMS2153	PARFTT	EMBRYONAL RHABDOMYOSARCOMA	FN	High	3985	3985	0	0	Low	-0.392964
RMS2463	PARFTU	EMBRYONAL RHABDOMYOSARCOMA	FN	High	4171	4171	0	0	Intermediate	0.192306
RMS2211	PARIAG	EMBRYONAL RHABDOMYOSARCOMA	FN	Intermediate	3907	3907	0	0	Low	-0.222601
RMS2465	PARIVX	EMBRYONAL RHABDOMYOSARCOMA	FN	Low	4123	4123	0	0	Low	-0.202135
RMS2276	PARIXG	SPINDLE CELL RHABDOMYOSARCOMA	FN	Intermediate	3470	3470	0	0	Low	-0.480557
RMS2338	PARJIL	EMBRYONAL RHABDOMYOSARCOMA	FN	Low	1651	1651	0	0	Low	-0.999875
RMS2155	PARKWI	EMBRYONAL RHABDOMYOSARCOMA	FN	High	3793	3793	0	0	Intermediate	0.605719
RMS2212	PARLFB	EMBRYONAL RHABDOMYOSARCOMA	FN	Intermediate	671	1944	1	1	Low	-0.40651
RMS2466	PARLXP	EMBRYONAL RHABDOMYOSARCOMA	FN	Low	4030	4030	0	0	Intermediate	0.420179
RMS2340	PARMKD	EMBRYONAL RHABDOMYOSARCOMA	FN	Low	2431	2431	0	0	Low	-0.385638
RMS2423	PARMPU	EMBRYONAL RHABDOMYOSARCOMA	FN	Low	1342	1342	0	0	Low	-0.55109
RMS2341	PARNED	EMBRYONAL RHABDOMYOSARCOMA	FN	Low	3099	3860	0	1	Low	-0.935624
RMS2467	PARNJS	EMBRYONAL RHABDOMYOSARCOMA	FN	Low	3085	3085	0	0	Low	-0.983612
RMS2342	PARNVT	EMBRYONAL RHABDOMYOSARCOMA	FN	Low	3718	3718	0	0	Intermediate	0.14644
RMS2277	PARPDV	EMBRYONAL RHABDOMYOSARCOMA	FN	Intermediate	1556	1556	0	0	Low	-0.267913
RMS2424	PARPEI	SPINDLE CELL RHABDOMYOSARCOMA	FN	Low	3314	3314	0	0	Low	-0.282314
RMS2278	PARRXG	EMBRYONAL RHABDOMYOSARCOMA	FN	Intermediate	2440	2440	0	0	Low	-0.169659
RMS2468	PARSYF	EMBRYONAL RHABDOMYOSARCOMA	FN	Low	3721	3721	0	0	Intermediate	0.485169
RMS2213	PARSZK	EMBRYONAL RHABDOMYOSARCOMA	FN	High	3956	3956	0	0	Low	-0.826916
RMS2343	PARTAZ	EMBRYONAL RHABDOMYOSARCOMA	FN	Low	3481	3481	0	0	Low	0.0243371
RMS2425	PARTEW	EMBRYONAL RHABDOMYOSARCOMA	FN	Low	3849	3849	0	0	Low	-0.725075
RMS2426	PARTJV	EMBRYONAL RHABDOMYOSARCOMA	FN	Low	3702	3702	0	0	Low	-0.742214
RMS2279	PARVES	EMBRYONAL RHABDOMYOSARCOMA	FN	Intermediate	604	3497	0	1	Low	-0.225452
RMS2427	PARVTP	EMBRYONAL RHABDOMYOSARCOMA	FN	Low	3693	3693	0	0	Low	-0.879576
RMS2428	PARWUG	EMBRYONAL RHABDOMYOSARCOMA	FN	Low	2492	2492	0	0	Low	-0.795415
RMS2429	PARXGP	EMBRYONAL RHABDOMYOSARCOMA	FN	Low	3712	3712	0	0	Low	-0.852279
RMS2344	PARXLA	EMBRYONAL RHABDOMYOSARCOMA	FN	Low	370	3380	0	1	Low	-0.95618
RMS2345	PARZJF	EMBRYONAL RHABDOMYOSARCOMA	FN	Low	2142	2142	0	0	Low	-0.639619
RMS2346	PASAVP	EMBRYONAL RHABDOMYOSARCOMA	FN	Low	2731	2731	0	0	Low	-0.424138
RMS2347	PASAYC	EMBRYONAL RHABDOMYOSARCOMA	FN	Low	3778	3778	0	0	Low	-0.662633
RMS2348	PASBZB	EMBRYONAL RHABDOMYOSARCOMA	FN	Low	2160	2160	0	0	Low	-0.139607
RMS2349	PASCRX	EMBRYONAL RHABDOMYOSARCOMA	FN	Low	3738	3738	0	0	Low	-0.889562
RMS2214	PASCSM	EMBRYONAL RHABDOMYOSARCOMA	FN	Intermediate	1045	1045	0	0	Low	-0.80699
RMS2470	PASDRI	EMBRYONAL RHABDOMYOSARCOMA	FN	Intermediate	1849	1849	0	0	Low	-0.233509
RMS2471	PASDXS	EMBRYONAL RHABDOMYOSARCOMA	FN	Low	2164	2164	0	0	Low	-0.997903
RMS2472	PASDYC	EMBRYONAL RHABDOMYOSARCOMA	FN	Intermediate	2149	3640	0	1	Low	-0.841719
RMS2473	PASEDI	EMBRYONAL RHABDOMYOSARCOMA	FN	Low	654	2395	0	1	Intermediate	0.116764
RMS2474	PASFGK	EMBRYONAL RHABDOMYOSARCOMA	FN	Low	443	3412	0	1	Low	-0.994384
RMS2475	PASFPN	EMBRYONAL RHABDOMYOSARCOMA	FN	Low	3360	3360	0	0	Low	-0.0522851
RMS2351	PASFRU	EMBRYONAL RHABDOMYOSARCOMA	FN	Low	3514	3514	0	0	Low	-0.597441
RMS2476	PASFWG	EMBRYONAL RHABDOMYOSARCOMA	FN	Low	3721	3721	0	0	Low	-0.938438
RMS2477	PASFYZ	EMBRYONAL RHABDOMYOSARCOMA	FN	Low	3631	3631	0	0	Low	-0.305449
RMS2215	PASFZV	EMBRYONAL RHABDOMYOSARCOMA	FN	Intermediate	2182	2182	0	0	Low	-0.863096
RMS2478	PASGCC	EMBRYONAL RHABDOMYOSARCOMA	FN	Intermediate	242	541	1	1	Low	-0.260548
RMS2479	PASGTU	EMBRYONAL RHABDOMYOSARCOMA	FN	Low	3066	3066	0	0	Low	-0.225505
RMS2480	PASGUG	EMBRYONAL RHABDOMYOSARCOMA	FN	Low	3085	3085	0	0	Low	-0.928924
RMS2352	PASGZC	SPINDLE CELL RHABDOMYOSARCOMA	FN	Low	3401	3401	0	0	Low	-0.989551
RMS2481	PASHDC	EMBRYONAL RHABDOMYOSARCOMA	FN	Low	2884	2884	0	0	Low	-0.887273
RMS2482	PASHJF	EMBRYONAL RHABDOMYOSARCOMA	FN	Low	2414	2414	0	0	Low	-0.391802
RMS2353	PASIKX	EMBRYONAL RHABDOMYOSARCOMA	FN	Low	3491	3491	0	0	Low	-0.327629
RMS2158	PASIVM	EMBRYONAL RHABDOMYOSARCOMA	FN	High	45	247	1	1	Low	-0.0143441
RMS2354	PASIWI	EMBRYONAL RHABDOMYOSARCOMA	FN	Low	3505	3505	0	0	Low	0.079645
RMS2483	PASJIW	EMBRYONAL RHABDOMYOSARCOMA	FN	Low	604	2914	0	1	Low	-0.938057
RMS2280	PASJPR	EMBRYONAL RHABDOMYOSARCOMA	FN	Intermediate	385	2135	1	1	Low	-0.981694
RMS2431	PASKWV	EMBRYONAL RHABDOMYOSARCOMA	FN	Low	427	802	1	1	Low	-0.574963
RMS2281	PASLCB	RHABDOMYOSARCOMA NOS	FN	Intermediate	3426	3426	0	0	Low	-0.434317
RMS2484	PASLZS	EMBRYONAL RHABDOMYOSARCOMA	FN	Low	3156	3156	0	0	Low	-0.0647824
RMS2432	PASMPK	EMBRYONAL RHABDOMYOSARCOMA	FN	Low	3366	3366	0	0	Low	0.0248563
RMS2355	PASNWB	EMBRYONAL RHABDOMYOSARCOMA	FN	Low	1993	1993	0	0	Intermediate	0.328436
RMS2160	PASPLN	EMBRYONAL RHABDOMYOSARCOMA	FN	High	347	1514	0	1	Low	-0.299155
RMS2282	PASRNA	EMBRYONAL RHABDOMYOSARCOMA	FN	Intermediate	3057	3057	1	1	Low	-0.559249
RMS2283	PASRNN	EMBRYONAL RHABDOMYOSARCOMA	FN	Intermediate	2684	2684	0	0	Low	-0.659916
RMS2216	PASSAT	EMBRYONAL RHABDOMYOSARCOMA	FN	Intermediate	2392	2392	0	0	Intermediate	0.412261
RMS2433	PASSHU	EMBRYONAL RHABDOMYOSARCOMA	FN	Low	3444	3444	0	0	Low	-0.942532
RMS2284	PASSKI	EMBRYONAL RHABDOMYOSARCOMA	FN	Intermediate	3354	3354	0	0	Low	-0.204584
RMS2285	PASSSN	EMBRYONAL RHABDOMYOSARCOMA	FN	Intermediate	1832	1832	0	0	Low	-0.862582
RMS2485	PASTMB	EMBRYONAL RHABDOMYOSARCOMA	FN	Intermediate	896	3157	0	1	Intermediate	0.453897
RMS2286	PASUVK	EMBRYONAL RHABDOMYOSARCOMA	FN	Intermediate	340	520	1	1	Low	-0.648804
RMS2287	PASUYA	EMBRYONAL RHABDOMYOSARCOMA	FN	Intermediate	1767	1767	0	0	Low	-0.446483
RMS2486	PASVLS	EMBRYONAL RHABDOMYOSARCOMA	FN	Low	876	876	0	0	Low	-0.0656995
RMS2487	PASVWJ	EMBRYONAL RHABDOMYOSARCOMA	FN	Low	3373	3373	0	0	Low	-0.760324
RMS2488	PASVYH	EMBRYONAL RHABDOMYOSARCOMA	FN	Intermediate	488	817	1	1	Low	-0.304339
RMS2489	PASWGU	EMBRYONAL RHABDOMYOSARCOMA	FN	Low	3255	3255	0	0	Intermediate	0.359628
RMS2161	PASWHD	EMBRYONAL RHABDOMYOSARCOMA	FN	High	262	268	1	1	Low	-0.998945
RMS2435	PASWJV	EMBRYONAL RHABDOMYOSARCOMA	FN	Low	3268	3268	0	0	Low	-0.730026
RMS2490	PASXLW	EMBRYONAL RHABDOMYOSARCOMA	FN	Intermediate	1574	1774	0	1	Low	-0.466064
RMS2491	PASXRR	EMBRYONAL RHABDOMYOSARCOMA	FN	Low	3093	3093	0	0	Low	-0.819597
RMS2492	PASXRZ	EMBRYONAL RHABDOMYOSARCOMA	FN	Low	734	734	0	0	Low	-0.989218
RMS2493	PASXTY	EMBRYONAL RHABDOMYOSARCOMA	FN	Low	2013	2013	0	0	Low	-0.849508
RMS2494	PASXWK	EMBRYONAL RHABDOMYOSARCOMA	FN	High	3031	3031	0	0	Low	0.078507
RMS2495	PASXXC	EMBRYONAL RHABDOMYOSARCOMA	FN	Intermediate	2524	2524	0	0	Low	0.045134
RMS2496	PASXYZ	EMBRYONAL RHABDOMYOSARCOMA	FN	Intermediate	1895	1895	0	0	High	0.920659
RMS2497	PASXZU	EMBRYONAL RHABDOMYOSARCOMA	FN	Low	3207	3207	0	0	Low	-0.911411
RMS2498	PASYFC	EMBRYONAL RHABDOMYOSARCOMA	FN	Intermediate	1929	1929	0	0	Low	-0.72842
RMS2499	PASYKR	EMBRYONAL RHABDOMYOSARCOMA	FN	High	407	587	1	1	Low	-0.380525
RMS2357	PASZEU	EMBRYONAL RHABDOMYOSARCOMA	FN	Low	2838	2838	0	0	Low	-0.939707
RMS2358	PASZFA	EMBRYONAL RHABDOMYOSARCOMA	FN	Low	1850	1850	0	0	Low	0.0250542
RMS2359	PATAXC	EMBRYONAL RHABDOMYOSARCOMA	FN	Low	3144	3144	0	0	Low	-0.920911
RMS2288	PATBYY	EMBRYONAL RHABDOMYOSARCOMA	FN	Intermediate	214	235	1	1	Low	-0.614171
RMS2501	PATDZX	EMBRYONAL RHABDOMYOSARCOMA	FN	Low	1098	1098	0	0	Low	-0.911702
RMS2502	PATHRZ	SPINDLE CELL RHABDOMYOSARCOMA	FN	Low	3099	3099	0	0	Intermediate	0.373862
RMS2148	PATJUF	EMBRYONAL RHABDOMYOSARCOMA	FN	Intermediate	1786	1786	0	0	Intermediate	0.488668
RMS2149	PATKWC	EMBRYONAL RHABDOMYOSARCOMA	FN	Intermediate	2785	2785	0	0	Intermediate	0.636897
RMS2121	PATLHR	EMBRYONAL RHABDOMYOSARCOMA	FN	Intermediate	1771	1771	0	0	Intermediate	0.590469
RMS2123	PATLYX	EMBRYONAL RHABDOMYOSARCOMA	FN	Low	2917	2917	0	0	Intermediate	0.464724
RMS2171	PATMKF	EMBRYONAL RHABDOMYOSARCOMA	FN	High	532	730	1	1	Low	-0.0263075
RMS2128	PATMYX	EMBRYONAL RHABDOMYOSARCOMA	FN	Low	3087	3087	0	0	Intermediate	0.227385
RMS2174	PATNYZ	EMBRYONAL RHABDOMYOSARCOMA	FN	High	1742	1742	0	0	Low	0.0111482
RMS2175	PATPTK	EMBRYONAL RHABDOMYOSARCOMA	FN	High	2708	2708	0	0	Low	-0.0188494
RMS2134	PATPXV	EMBRYONAL RHABDOMYOSARCOMA	FN	Low	1580	1580	0	0	Intermediate	0.578848
RMS2135	PATRTV	EMBRYONAL RHABDOMYOSARCOMA	FN	Low	2627	2627	0	0	Intermediate	0.521913
RMS2293	PATRYN	EMBRYONAL RHABDOMYOSARCOMA	FN	Intermediate	575	1618	1	1	Intermediate	0.889297
RMS2178	PATSLK	EMBRYONAL RHABDOMYOSARCOMA	FN	High	1199	1199	1	1	High	0.950578
RMS2179	PATSZM	EMBRYONAL RHABDOMYOSARCOMA	FN	High	2814	2814	0	0	High	0.901545
RMS2220	PATTKC	EMBRYONAL RHABDOMYOSARCOMA	FN	High	749	2861	1	1	Intermediate	0.790672
RMS2221	PATTTV	EMBRYONAL RHABDOMYOSARCOMA	FN	Intermediate	2612	2612	0	0	High	0.910694
RMS2294	PATUNA	EMBRYONAL RHABDOMYOSARCOMA	FN	Intermediate	329	597	0	1	Intermediate	0.141215
RMS2361	PATVLS	SPINDLE CELL RHABDOMYOSARCOMA	FN	Low	2964	2964	0	0	Intermediate	0.315148
RMS2180	PATWRT	EMBRYONAL RHABDOMYOSARCOMA	FN	High	2643	2643	0	0	Intermediate	0.572211
RMS2296	PATWUJ	EMBRYONAL RHABDOMYOSARCOMA	FN	Intermediate	2816	2816	0	0	Intermediate	0.860529
RMS2297	PATWZG	EMBRYONAL RHABDOMYOSARCOMA	FN	Intermediate	1808	1808	0	0	Low	-0.161439
RMS2503	PATXEX	EMBRYONAL RHABDOMYOSARCOMA	FN	Intermediate	2884	2884	0	0	Intermediate	0.769864
RMS2298	PATXJE	EMBRYONAL RHABDOMYOSARCOMA	FN	Intermediate	662	2569	0	1	Intermediate	0.249256
RMS2139	PATXVU	SPINDLE CELL RHABDOMYOSARCOMA	FN	Low	446	664	1	1	Intermediate	0.606628
RMS2299	PATYWR	EMBRYONAL RHABDOMYOSARCOMA	FN	Intermediate	83	418	1	1	High	0.91835
RMS2300	PATYWU	EMBRYONAL RHABDOMYOSARCOMA	FN	Intermediate	2425	2425	0	0	Intermediate	0.744255
RMS2505	PATZBV	EMBRYONAL RHABDOMYOSARCOMA	FN	Intermediate	657	1285	1	1	Intermediate	0.458302
RMS2141	PATZDM	SPINDLE CELL RHABDOMYOSARCOMA	FN	Intermediate	2576	2576	0	0	Intermediate	0.630554
RMS2183	PAUAHN	EMBRYONAL RHABDOMYOSARCOMA	FN	High	2549	2549	0	0	Low	-0.328072
RMS2142	PAUAKZ	SPINDLE CELL RHABDOMYOSARCOMA	FN	Intermediate	2675	2675	0	0	Intermediate	0.247311
RMS2363	PAUARR	EMBRYONAL RHABDOMYOSARCOMA	FN	Low	1436	1436	0	0	Intermediate	0.345326
RMS2506	PAUBBY	EMBRYONAL RHABDOMYOSARCOMA	FN	Intermediate	386	639	1	1	High	0.991607
RMS2184	PAUBJN	EMBRYONAL RHABDOMYOSARCOMA	FN	High	2664	2664	0	0	Intermediate	0.682511
RMS2365	PAUBRI	EMBRYONAL RHABDOMYOSARCOMA	FN	Low	275	275	1	1	Low	-0.115623
RMS2186	PAUCAX	EMBRYONAL RHABDOMYOSARCOMA	FN	High	2641	2641	0	0	Intermediate	0.878054
RMS2507	PAUCLD	EMBRYONAL RHABDOMYOSARCOMA	FN	Intermediate	318	762	1	1	Intermediate	0.529045
RMS2187	PAUDIZ	EMBRYONAL RHABDOMYOSARCOMA	FN	High	2151	2151	1	1	Intermediate	0.372064
RMS2222	PAUEDW	EMBRYONAL RHABDOMYOSARCOMA	FN	Intermediate	791	791	0	0	Intermediate	0.179771
RMS2143	PAUEHI	EMBRYONAL RHABDOMYOSARCOMA	FN	Intermediate	2101	2101	0	0	Intermediate	0.318977
RMS2366	PAUENM	EMBRYONAL RHABDOMYOSARCOMA	FN	Low	730	1171	0	1	Intermediate	0.845741
RMS2303	PAUFNF	EMBRYONAL RHABDOMYOSARCOMA	FN	Intermediate	444	803	1	1	Intermediate	0.464309
RMS2304	PAUFPI	EMBRYONAL RHABDOMYOSARCOMA	FN	Intermediate	2422	2422	0	0	Low	-0.377759
RMS2223	PAUFYP	EMBRYONAL RHABDOMYOSARCOMA	FN	Intermediate	1777	1777	0	0	Low	-0.124984
RMS2305	PAUGAY	EMBRYONAL RHABDOMYOSARCOMA	FN	Intermediate	2556	2556	0	0	Low	-0.0719227
RMS2306	PAUGRM	EMBRYONAL RHABDOMYOSARCOMA	FN	Intermediate	2238	2238	0	0	Intermediate	0.493308
RMS2224	PAUHAC	EMBRYONAL RHABDOMYOSARCOMA	FN	Intermediate	472	2348	0	1	Intermediate	0.320103
RMS2307	PAUHTW	EMBRYONAL RHABDOMYOSARCOMA	FN	Intermediate	246	401	1	1	Low	0.0724705
RMS2190	PAUIFW	EMBRYONAL RHABDOMYOSARCOMA	FN	High	2674	2674	0	0	Intermediate	0.405332
RMS2225	PAUIKL	EMBRYONAL RHABDOMYOSARCOMA	FN	Intermediate	771	771	0	1	High	0.995219
RMS2508	PAUJIX	EMBRYONAL RHABDOMYOSARCOMA	FN	Intermediate	833	1312	1	1	Intermediate	0.172215
RMS2367	PAUJPV	EMBRYONAL RHABDOMYOSARCOMA	FN	Low	2345	2345	0	0	Intermediate	0.375878
RMS2436	PAUJYJ	EMBRYONAL RHABDOMYOSARCOMA	FN	Low	2262	2262	0	0	Intermediate	0.748332
RMS2226	PAUJZI	EMBRYONAL RHABDOMYOSARCOMA	FN	Intermediate	2334	2334	0	0	Intermediate	0.834755
RMS2192	PAUKGK	EMBRYONAL RHABDOMYOSARCOMA	FN	High	458	872	0	1	Intermediate	0.871905
RMS2368	PAUKIG	EMBRYONAL RHABDOMYOSARCOMA	FN	Low	2662	2662	0	0	Intermediate	0.81985
RMS2369	PAUKJG	EMBRYONAL RHABDOMYOSARCOMA	FN	Low	1842	1842	0	0	Intermediate	0.674105
RMS2370	PAUKMC	EMBRYONAL RHABDOMYOSARCOMA	FN	Low	1409	1409	0	0	Intermediate	0.547334
RMS2310	PAUKNM	EMBRYONAL RHABDOMYOSARCOMA	FN	Intermediate	1724	1724	0	0	Intermediate	0.165912
RMS2311	PAULSR	EMBRYONAL RHABDOMYOSARCOMA	FN	Intermediate	1780	1780	0	0	High	0.933452
RMS2227	PAULVU	EMBRYONAL RHABDOMYOSARCOMA	FN	Intermediate	2453	2453	0	0	Intermediate	0.632461
RMS2312	PAUMGG	EMBRYONAL RHABDOMYOSARCOMA	FN	Intermediate	1070	1943	0	1	High	0.936831
RMS2372	PAUMJF	EMBRYONAL RHABDOMYOSARCOMA	FN	Low	2373	2373	0	0	Intermediate	0.677571
RMS2373	PAUMLA	EMBRYONAL RHABDOMYOSARCOMA	FN	Low	231	403	1	1	Intermediate	0.416484
RMS2313	PAUNHP	EMBRYONAL RHABDOMYOSARCOMA	FN	Intermediate	1573	2582	0	1	Intermediate	0.834654
RMS2314	PAUNLH	EMBRYONAL RHABDOMYOSARCOMA	FN	Intermediate	2532	2532	0	0	Intermediate	0.521265
RMS2228	PAUNSE	EMBRYONAL RHABDOMYOSARCOMA	FN	Intermediate	728	1231	1	1	High	0.984103
RMS2229	PAUNUC	EMBRYONAL RHABDOMYOSARCOMA	FN	Intermediate	2396	2396	0	0	Intermediate	0.360471
RMS2230	PAUPGR	EMBRYONAL RHABDOMYOSARCOMA	FN	Intermediate	1983	1983	0	0	Intermediate	0.472813
RMS2231	PAUPLR	EMBRYONAL RHABDOMYOSARCOMA	FN	Intermediate	2239	2239	0	0	Intermediate	0.653961
RMS2232	PAUPMF	EMBRYONAL RHABDOMYOSARCOMA	FN	Intermediate	2306	2306	0	0	Intermediate	0.296888
RMS2315	PAUPMJ	EMBRYONAL RHABDOMYOSARCOMA	FN	Intermediate	627	1330	1	1	Intermediate	0.813465
RMS2233	PAUPUC	EMBRYONAL RHABDOMYOSARCOMA	FN	Intermediate	1792	1792	0	0	Intermediate	0.892173
RMS2374	PAUPVA	SPINDLE CELL RHABDOMYOSARCOMA	FN	Low	1358	1358	0	0	Intermediate	0.158249
RMS2234	PAURAJ	EMBRYONAL RHABDOMYOSARCOMA	FN	Intermediate	2163	2163	0	0	Low	-0.080619
RMS2235	PAURGH	EMBRYONAL RHABDOMYOSARCOMA	FN	Intermediate	476	769	1	1	High	0.966656
RMS2375	PAUSCH	EMBRYONAL RHABDOMYOSARCOMA	FN	Low	1907	1907	0	0	Intermediate	0.311349
RMS2236	PAUSDR	EMBRYONAL RHABDOMYOSARCOMA	FN	Intermediate	486	1197	1	1	High	0.996008
RMS2511	PAUSIU	EMBRYONAL RHABDOMYOSARCOMA	FN	Intermediate	1661	1661	0	0	Intermediate	0.250179
RMS2237	PAUSNP	EMBRYONAL RHABDOMYOSARCOMA	FN	Intermediate	1118	1118	0	0	Intermediate	0.730356
RMS2376	PAUSPS	SPINDLE CELL RHABDOMYOSARCOMA	FN	Low	2179	2179	0	0	Intermediate	0.598913
RMS2238	PAUSSC	EMBRYONAL RHABDOMYOSARCOMA	FN	Intermediate	1779	1779	0	0	Intermediate	0.788519
RMS2193	PAUSXJ	EMBRYONAL RHABDOMYOSARCOMA	FN	High	331	387	1	1	Intermediate	0.871673
RMS2239	PAUTDB	EMBRYONAL RHABDOMYOSARCOMA	FN	Intermediate	2080	2080	0	0	Low	0.0936831
RMS2377	PAUTTP	EMBRYONAL RHABDOMYOSARCOMA	FN	Low	559	1068	1	1	Intermediate	0.224511
RMS2240	PAUUAX	EMBRYONAL RHABDOMYOSARCOMA	FN	Intermediate	322	708	1	1	Intermediate	0.636514
RMS2241	PAUUCM	EMBRYONAL RHABDOMYOSARCOMA	FN	Intermediate	1105	1105	0	0	Intermediate	0.88203
RMS2378	PAUUFC	EMBRYONAL RHABDOMYOSARCOMA	FN	Low	2333	2333	0	0	Intermediate	0.5997
RMS2242	PAUUTF	EMBRYONAL RHABDOMYOSARCOMA	FN	Intermediate	78	1083	1	1	Intermediate	0.642616
RMS2243	PAUUVJ	EMBRYONAL RHABDOMYOSARCOMA	FN	Intermediate	1552	1552	0	0	Low	0.0884817
RMS2316	PAUWFI	EMBRYONAL RHABDOMYOSARCOMA	FN	Intermediate	490	1586	0	1	Intermediate	0.87043
RMS2244	PAUXAW	EMBRYONAL RHABDOMYOSARCOMA	FN	Intermediate	2320	2320	0	0	Intermediate	0.629093
RMS2245	PAUXEA	EMBRYONAL RHABDOMYOSARCOMA	FN	Intermediate	1692	1692	0	0	Intermediate	0.38376
RMS2379	PAUXEV	EMBRYONAL RHABDOMYOSARCOMA	FN	Low	2346	2346	0	0	Intermediate	0.493337
RMS2437	PAUXPX	EMBRYONAL RHABDOMYOSARCOMA	FN	Low	2196	2196	0	0	Intermediate	0.831095
RMS2513	PAUXSH	EMBRYONAL RHABDOMYOSARCOMA	FN	Intermediate	1729	1729	0	0	Intermediate	0.768664
RMS2438	PAUXVX	EMBRYONAL RHABDOMYOSARCOMA	FN	Low	1336	1336	0	0	Intermediate	0.438457
RMS2439	PAVAFP	EMBRYONAL RHABDOMYOSARCOMA	FN	Low	829	829	1	1	High	0.929405
RMS2514	PAVAHF	EMBRYONAL RHABDOMYOSARCOMA	FN	Low	272	410	1	1	High	0.998991
RMS2317	PAVAVJ	EMBRYONAL RHABDOMYOSARCOMA	FN	Intermediate	1694	1694	0	0	Intermediate	0.798235
RMS2440	PAVAZS	EMBRYONAL RHABDOMYOSARCOMA	FN	Low	679	2171	0	1	High	0.959603
RMS2248	PAVBAZ	EMBRYONAL RHABDOMYOSARCOMA	FN	Intermediate	410	1785	0	1	High	0.996435
RMS2318	PAVBME	EMBRYONAL RHABDOMYOSARCOMA	FN	Intermediate	1852	1852	0	0	Intermediate	0.824281
RMS2515	PAVCGJ	EMBRYONAL RHABDOMYOSARCOMA	FN	High	783	783	0	0	Intermediate	0.438158
RMS2319	PAVCHP	EMBRYONAL RHABDOMYOSARCOMA	FN	Intermediate	2156	2156	0	0	Intermediate	0.45244
RMS2320	PAVCTB	SPINDLE CELL RHABDOMYOSARCOMA	FN	Intermediate	1841	1841	0	0	High	0.916419
RMS2251	PAVFDL	EMBRYONAL RHABDOMYOSARCOMA	FN	Intermediate	1805	1805	0	0	High	0.989867
RMS2252	PAVHUU	EMBRYONAL RHABDOMYOSARCOMA	FN	Intermediate	39	356	1	1	High	0.993871
RMS2253	PAVHYZ	EMBRYONAL RHABDOMYOSARCOMA	FN	Intermediate	2110	2110	0	0	Intermediate	0.393579
RMS2380	PAVLFL	EMBRYONAL RHABDOMYOSARCOMA	FN	Low	1457	1457	0	0	Intermediate	0.329362
RMS2381	PAVLSC	EMBRYONAL RHABDOMYOSARCOMA	FN	Low	1674	1674	0	0	Low	-0.0581685
RMS2382	PAVNPZ	EMBRYONAL RHABDOMYOSARCOMA	FN	Low	1779	1779	0	0	Low	0.026864
RMS2254	PAVPSH	SPINDLE CELL RHABDOMYOSARCOMA	FN	Intermediate	1853	1853	0	0	High	0.956717
RMS2383	PAVRAE	EMBRYONAL RHABDOMYOSARCOMA	FN	Low	1872	1872	0	0	Intermediate	0.126493
RMS2255	PAVRNH	EMBRYONAL RHABDOMYOSARCOMA	FN	Intermediate	1978	1978	0	0	High	0.998971
RMS2256	PAVRSU	EMBRYONAL RHABDOMYOSARCOMA	FN	Intermediate	1847	1847	0	0	High	0.939366
RMS2384	PAVSCH	EMBRYONAL RHABDOMYOSARCOMA	FN	Low	1720	1720	0	0	Intermediate	0.182567
RMS2257	PAVSPZ	SPINDLE CELL RHABDOMYOSARCOMA	FN	Intermediate	351	822	1	1	High	0.993794
RMS2258	PAVTKW	EMBRYONAL RHABDOMYOSARCOMA	FN	Intermediate	279	298	1	1	High	0.999718
RMS2259	PAVUKF	EMBRYONAL RHABDOMYOSARCOMA	FN	Intermediate	250	258	1	1	Intermediate	0.75691
RMS2385	PAVVUV	EMBRYONAL RHABDOMYOSARCOMA	FN	Low	645	784	1	1	Intermediate	0.693203
RMS2441	PAVWUW	EMBRYONAL RHABDOMYOSARCOMA	FN	Low	638	1748	0	1	Intermediate	0.770946
RMS2442	PAVWXT	SPINDLE CELL RHABDOMYOSARCOMA	FN	Low	1829	1829	0	0	Intermediate	0.817593
RMS2195	PAVZJY	SPINDLE CELL RHABDOMYOSARCOMA	FN	High	254	335	1	1	Intermediate	0.291285
RMS2324	PAWABV	EMBRYONAL RHABDOMYOSARCOMA	FN	Intermediate	412	1384	1	1	Intermediate	0.512604
RMS2443	PAWBTM	EMBRYONAL RHABDOMYOSARCOMA	FN	Low	1465	1465	0	0	High	0.948628
RMS2196	PAWBUH	EMBRYONAL RHABDOMYOSARCOMA	FN	High	169	183	1	1	High	0.94725
RMS2197	PAWBZH	SPINDLE CELL RHABDOMYOSARCOMA	FN	High	445	445	1	1	High	0.997253
RMS2326	PAWEJL	EMBRYONAL RHABDOMYOSARCOMA	FN	Intermediate	1653	1653	0	0	Low	0.0965746
RMS2199	PAWEPI	EMBRYONAL RHABDOMYOSARCOMA	FN	High	1653	1653	0	0	High	0.954039
RMS2386	PAWGJV	EMBRYONAL RHABDOMYOSARCOMA	FN	Low	1424	1424	0	0	High	0.917994
RMS2261	PAWHDA	SPINDLE CELL RHABDOMYOSARCOMA	FN	High	1543	1543	0	0	Intermediate	0.503228
RMS2262	PAWHTR	EMBRYONAL RHABDOMYOSARCOMA	FN	Intermediate	1406	1406	0	0	High	0.985174
RMS2445	PAWLYZ	EMBRYONAL RHABDOMYOSARCOMA	FN	Low	1460	1460	0	0	Intermediate	0.860587
RMS2264	PAWMFL	EMBRYONAL RHABDOMYOSARCOMA	FN	Intermediate	1463	1463	0	0	High	0.9909
RMS2446	PAWRJF	EMBRYONAL RHABDOMYOSARCOMA	FN	Low	1520	1520	0	0	High	0.999408
RMS2518	PAWVSZ	EMBRYONAL RHABDOMYOSARCOMA	FN	Low	181	189	1	1	Intermediate	0.822766
RMS2519	PAWVVD	EMBRYONAL RHABDOMYOSARCOMA	FN	Low	1077	1077	0	0	High	0.998713
RMS2520	PAWWNV	EMBRYONAL RHABDOMYOSARCOMA	FN	Intermediate	1381	1381	0	0	Intermediate	0.828485
RMS2521	PAWXFU	EMBRYONAL RHABDOMYOSARCOMA	FN	Intermediate	1083	1083	0	0	Intermediate	0.406046
RMS2522	PAWZJD	EMBRYONAL RHABDOMYOSARCOMA	FN	Low	1018	1018	0	0	High	0.974389
